# Supplementary material for: A data driven approach in less expensive robust transmitting coverage and power optimization
Source: Sci Rep. 2022 Oct 22;12:17725. doi: 10.1038/s41598-022-21490-z (PMC9588034; doi:10.1038/s41598-022-21490-z)
Supplement: Supplementary file 1 — Supplementary Information. [file 41598_2022_21490_MOESM1_ESM.zip]

Archive with 8 entries (8 files):
- Supplementary Material/MC_Simulation_Pareto.m
- Supplementary Material/ObjFunc_GWO.m
- Supplementary Material/ObjFunc_NSGAII.m
- Supplementary Material/ObjFunc_Proposed.m
- Supplementary Material/Opt_By_GWO.m
- Supplementary Material/Opt_By_NSGA2.m
- Supplementary Material/Opt_By_Proposed.m
- Supplementary Material/True_Output.m
