# Supplementary material for: A data driven approach in less expensive robust transmitting coverage and power optimization
Source: Sci Rep. 2022 Oct 22;12:17725. doi: 10.1038/s41598-022-21490-z (PMC9588034; doi:10.1038/s41598-022-21490-z)
Supplement: Supplementary file 1 — Supplementary Information. [file 41598_2022_21490_MOESM1_ESM.zip › Supplementary Material/ObjFunc_GWO.m]

function [response]=ObjFunc_GWO(XX)

NTrans = evalin('base','NTrans');
ProbOver = evalin('base','ProbOver');
% Lgain = evalin('base','Lgain');
% Ugain = evalin('base','Ugain');
Ldes = evalin('base','Ldes');
Udes = evalin('base','Udes');
delta = evalin('base','delta');
max_power = evalin('base','max_power');
OFweight = evalin('base','OFweight');
Sig_thr = evalin('base','Sig_thr');
Lam = evalin('base','Lam');
Gr = evalin('base','Gr');
Uncertainty_Scenarios = evalin('base','Uncertainty_Scenarios');
Final_Count_FuncEval = evalin('base','Final_Count_FuncEval');
Total_reciever_testpoints = evalin('base','Total_reciever_testpoints');

%% Design matrxi of variables
    L=0;
    for i = 1:2:2*NTrans
        Xt = XX(1,i); 
        Yt = XX(1,i+1);
        L=L+1;
        Pt = XX(1,L+2*NTrans);
        
        Mat(L,1) = Xt;
        Mat(L,2) = Yt;
        Mat(L,3) = Pt;
    end
   
%% Produce receivers test points
% reciever_testpoints = gridsamp([Ldes+delta Ldes+delta;Udes-delta Udes-delta],round(Udes/(10*delta))); 
reciever_testpoints = Total_reciever_testpoints; 

%% Compute overal fitness function
[Rr,~] = size(reciever_testpoints); 
[~,mm]=size(Uncertainty_Scenarios);
% first objective function
    for m=1:mm
        Gt = Uncertainty_Scenarios(1,m); % Signal threshold for receiver  
        for r=1:Rr
            Xr = reciever_testpoints(r,1);
            Yr = reciever_testpoints(r,2);
            for t=1:NTrans
                Xt = Mat(t,1);
                Yt = Mat(t,2);        
                Pt = Mat(t,3);
                
                dtr = sqrt((Xt-Xr)^2+(Yt-Yr)^2);
                SCtr = (Pt*Gt*Gr*Lam^2)/(16*pi^2*dtr^2);
                Final_Count_FuncEval = Final_Count_FuncEval+1;
                assignin('base','Final_Count_FuncEval',Final_Count_FuncEval);

                TotCove(t,:)= SCtr;
            end        
            if sum(TotCove) >= Sig_thr
               cov = 1;
            else
               cov =0;
            end
            
          Al_TotCov(r,:) = cov;          
        end  
        testAL_Rece(:,m) = Al_TotCov;
        TMA_TotCov(:,m)= mean(Al_TotCov,'all');
    end
  
        Ftr_mean = mean(TMA_TotCov,'all');% mean of loss in receiver point r by transmitter t
        Ftr_std  = std(TMA_TotCov);% std of loss in receiver point r by transmitter t 
        
        SNR = 10*log10((1/Ftr_mean)^2 + 3*Ftr_std^2); % SNR has different sign with original Taguchi for minimization and w=3 for std.

    OF1 =SNR; 
% Second objective function 
    OF2 = 10*log10(((sum(Mat(:,3))/(NTrans*max_power))^2)+1);
      
% Overall objective function (Lp metric method with p=2)
    W1 = 1/(1+exp(-OFweight)); W2 = exp(-OFweight)/(1+exp(-OFweight));
    OOF = W1*OF1 + W2*OF2;  
    
%% Check feasibility of constraint(use death penalty)
% Constraint
PPij =[];
    for i = 1:NTrans-1
        for j = i+1:NTrans
        
             Xt1 = Mat(i,1);
             Yt1 = Mat(i,2);
             Xt2 = Mat(j,1);
             Yt2 = Mat(j,2);
             Pt1 = Mat(i,3); 
             Pt2 = Mat(j,3); 
             d_ij = sqrt((Xt1-Xt2)^2+(Yt1-Yt2)^2);  
             
             
            for K=1:mm
                Gt = Uncertainty_Scenarios(1,K); % Signal threshold for receiver
                Dmax1 =(((Pt1/Sig_thr)^0.5)*(Lam/(4*pi))*(Gt*Gr)^0.5) ;% the maximum operating range for transmitter with smallest power and higest signal 
                DmaxRepeat1(K)= Dmax1;
                
                Dmax2 =(((Pt2/Sig_thr)^0.5)*(Lam/(4*pi))*(Gt*Gr)^0.5) ;% the maximum operating range for transmitter with smallest power and higest signal 
                DmaxRepeat2(K)= Dmax2;
                
            end   
            M1 = mean(DmaxRepeat1) ;
            S1 = std(DmaxRepeat1) ;
            M2 = mean(DmaxRepeat2) ;
            S2 = std(DmaxRepeat2) ;

            ZZ = (d_ij-(M1+M2))/(S1+S2);

            PP = normcdf(ZZ);% the probability of overllap
            PPij = [PPij;PP]; 
        end
    end
 
        if  mean(PPij) >= (1-ProbOver)
             response = OOF;
        else
            response = inf; % -inf for case of maximization
        end
% response = OOF;        
end
