# Supplementary material for: A data driven approach in less expensive robust transmitting coverage and power optimization
Source: Sci Rep. 2022 Oct 22;12:17725. doi: 10.1038/s41598-022-21490-z (PMC9588034; doi:10.1038/s41598-022-21490-z)
Supplement: Supplementary file 1 — Supplementary Information. [file 41598_2022_21490_MOESM1_ESM.zip › Supplementary Material/ObjFunc_NSGAII.m]

function [fit, err]=ObjFunc_NSGAII(XX)
%% Description
% 1. This function returns the objective functions f1, and f2 in the vector 'fit' and
%    constraints in the vector 'c' for the chromosome 'x'.
% 2. 'V' is the number of optimization variables.
% 3. All the constraints 'c' are converted to the form h(x)<=0.
err= zeros(1,1); % Constraints violation (refer to original NSGA2 codes)
global No_Func_Eval;
No_Func_Eval = No_Func_Eval+1; 
%%%%% This example for constrained mdoel %%%%%%%%%%%%
% % % %     f1=4*(x(1)^2)+4*(x(2)^2);
% % % %     f2=(x(1)-5)^2+(x(2)-5)^2;
% % % %     c(1,1)=(x(1)-5)^2 + x(2)^2 -25;
% % % %     c(1,2)=-(x(1)-8)^2-(x(2)+3)^2+7.7;
% % % %     err=(c>0).*c;
%%%%%%%%%%%%%%%%%%%%%%%%%%%%%%%%%%%%%%%%%%%%%%%%%%%%%
%% Objective functions
NTrans = evalin('base','NTrans');
ProbOver = evalin('base','ProbOver');
% Lgain = evalin('base','Lgain');
% Ugain = evalin('base','Ugain');
% Ldes = evalin('base','Ldes');
% Udes = evalin('base','Udes');
% delta = evalin('base','delta');
max_power = evalin('base','max_power');
% OFweight = evalin('base','OFweight');
Sig_thr = evalin('base','Sig_thr');
Lam = evalin('base','Lam');
Gr = evalin('base','Gr');
Uncertainty_Scenarios = evalin('base','Uncertainty_Scenarios');
Final_Count_FuncEval = evalin('base','Final_Count_FuncEval');
Total_reciever_testpoints = evalin('base','Total_reciever_testpoints');

%% Design matrxi of variables
L=0;
for i = 1:2:2*NTrans
    Xt = XX(1,i);
    Yt = XX(1,i+1);
    L=L+1;
    Pt = XX(1,L+2*NTrans);

    Mat(L,1) = Xt;
    Mat(L,2) = Yt;
    Mat(L,3) = Pt;
end

%% Produce receivers test points
% reciever_testpoints = gridsamp([Ldes+delta Ldes+delta;Udes-delta Udes-delta],round(Udes/(10*delta)));
reciever_testpoints = Total_reciever_testpoints;

%% Compute overal fitness function
[Rr,~] = size(reciever_testpoints);
[~,mm]=size(Uncertainty_Scenarios);
% first objective function
for m=1:mm
    Gt = Uncertainty_Scenarios(1,m); % Signal threshold for receiver
    for r=1:Rr
        Xr = reciever_testpoints(r,1);
        Yr = reciever_testpoints(r,2);
        for t=1:NTrans
            Xt = Mat(t,1);
            Yt = Mat(t,2);
            Pt = Mat(t,3);

            dtr = sqrt((Xt-Xr)^2+(Yt-Yr)^2);
            SCtr = (Pt*Gt*Gr*Lam^2)/(16*pi^2*dtr^2);
            Final_Count_FuncEval = Final_Count_FuncEval+1;
            assignin('base','Final_Count_FuncEval',Final_Count_FuncEval);

            TotCove(t,:)= SCtr;
        end
        if sum(TotCove) >= Sig_thr
            cov = 1;
        else
            cov =0;
        end

        Al_TotCov(r,:) = cov;
    end
    testAL_Rece(:,m) = Al_TotCov;
    TMA_TotCov(:,m)= mean(Al_TotCov,'all');
end

Ftr_mean = mean(TMA_TotCov,'all');% mean of loss in receiver point r by transmitter t
Ftr_std  = std(TMA_TotCov);% std of loss in receiver point r by transmitter t

SNR = 10*log10((1/Ftr_mean)^2 + 3*Ftr_std^2); % SNR has different sign with original Taguchi for minimization and w=3 for std.

OF1 =SNR;
% Second objective function
OF2 = 10*log10(((sum(Mat(:,3))/(NTrans*max_power))^2)+1);

%% Check feasibility of constraint(use death penalty)
% Constraint
PPij =[];
for i = 1:NTrans-1
    for j = i+1:NTrans

        Xt1 = Mat(i,1);
        Yt1 = Mat(i,2);
        Xt2 = Mat(j,1);
        Yt2 = Mat(j,2);
        Pt1 = Mat(i,3);
        Pt2 = Mat(j,3);
        d_ij = sqrt((Xt1-Xt2)^2+(Yt1-Yt2)^2);


        for K=1:mm
            Gt = Uncertainty_Scenarios(1,K); % Signal threshold for receiver
            Dmax1 =(((Pt1/Sig_thr)^0.5)*(Lam/(4*pi))*(Gt*Gr)^0.5) ;% the maximum operating range for transmitter with smallest power and higest signal
            DmaxRepeat1(K)= Dmax1;

            Dmax2 =(((Pt2/Sig_thr)^0.5)*(Lam/(4*pi))*(Gt*Gr)^0.5) ;% the maximum operating range for transmitter with smallest power and higest signal
            DmaxRepeat2(K)= Dmax2;

        end
        M1 = mean(DmaxRepeat1) ;
        S1 = std(DmaxRepeat1) ;
        M2 = mean(DmaxRepeat2) ;
        S2 = std(DmaxRepeat2) ;

        ZZ = (d_ij-(M1+M2))/(S1+S2);

        PP = normcdf(ZZ);% the probability of overllap
        PPij = [PPij;PP];
    end
end

if  mean(PPij) >= (1-ProbOver)
    fit = [OF1,OF2];
else
    fit =[inf,inf]; % -inf for case of maximization
end
end
