# Supplementary material for: A data driven approach in less expensive robust transmitting coverage and power optimization
Source: Sci Rep. 2022 Oct 22;12:17725. doi: 10.1038/s41598-022-21490-z (PMC9588034; doi:10.1038/s41598-022-21490-z)
Supplement: Supplementary file 1 — Supplementary Information. [file 41598_2022_21490_MOESM1_ESM.zip › Supplementary Material/ObjFunc_Proposed.m]

function [response]=ObjFunc_Proposed(XX)

NTrans = evalin('base','NTrans');
ProbOver = evalin('base','ProbOver');
Ldes = evalin('base','Ldes');
Udes = evalin('base','Udes');
delta = evalin('base','delta');
max_power = evalin('base','max_power');
OFweight = evalin('base','OFweight');
KR_std = evalin('base','KR_std');
KR_mean = evalin('base','KR_mean');
KR_Dmax_std = evalin('base','KR_Dmax_std');
KR_Dmax_mean = evalin('base','KR_Dmax_mean');
Total_reciever_testpoints = evalin('base','Total_reciever_testpoints');

%% Design matrxi of variables
    L=0;
    for i = 1:2:2*NTrans
        Xt = XX(1,i); 
        Yt = XX(1,i+1);
        L=L+1;
        Pt = XX(1,L+2*NTrans);
        
        Mat(L,1) = Xt;
        Mat(L,2) = Yt;
        Mat(L,3) = Pt;
    end
   
%% Produce receivers test points
% Total receiver positions considered as total test points for receivers with resolution delta;
% % Select smaller set of test points (e.g. Nr=36)from receiver points 
% reciever_testpoints = gridsamp([Ldes+delta Ldes+delta;Udes-delta Udes-delta],round(Udes/(10*delta))); 
reciever_testpoints = Total_reciever_testpoints; 
%% Compute overal fitness function
[Rr,~] = size(reciever_testpoints);
 
% first objective function
    for r=1:Rr 
        Xr = reciever_testpoints(r,1);
        Yr = reciever_testpoints(r,2);

        for t=1:NTrans
        Xt = Mat(t,1);
        Yt = Mat(t,2);        
        Pt = Mat(t,3);
        
        dtr = sqrt((Xt-Xr)^2+(Yt-Yr)^2)+0.0000000001;
        
        Ftr_mean = predictor([dtr,Pt],KR_mean);% mean of loss in receiver point r by transmitter t
        Ftr_std  = predictor([dtr,Pt],KR_std);% std of loss in receiver point r by transmitter t 
        
        SNR = 10*log10((1/Ftr_mean)^2 + 3*Ftr_std^2); % SNR has different sign with original Taguchi for minimization and w=3 for std.
        
        AFtr(t)=SNR; 
        end
        TMAFtr(r)= mean(AFtr);
    end
    OF1 = mean(TMAFtr); 
    
% Second objective function 
    OF2 = 10*log10(((sum(Mat(:,3))/(NTrans*max_power))^2)+1);
      
% Overall objective function (Lp metric method with p=2)
    W1 = 1/(1+exp(-OFweight)); W2 = exp(-OFweight)/(1+exp(-OFweight));
    OOF = W1*OF1 + W2*OF2;  

%% Check feasibility of constraint(use death penalty)
% Constraint
PPij =[];
    for i = 1:NTrans-1
        for j = i+1:NTrans
        
             Xt1 = Mat(i,1);
             Yt1 = Mat(i,2);
             Xt2 = Mat(j,1);
             Yt2 = Mat(j,2);
             Pt1 = Mat(i,3); 
             Pt2 = Mat(j,3); 

             d_ij = sqrt((Xt1-Xt2)^2+(Yt1-Yt2)^2);  
             M1 = predictor(Pt1,KR_Dmax_mean);
             M2 = predictor(Pt2,KR_Dmax_mean);
             S1 = predictor(Pt1,KR_Dmax_std);
             S2 = predictor(Pt2,KR_Dmax_std);

             ZZ = (d_ij-(M1+M2))/(S1+S2);

             PP = normcdf(ZZ);% the probability of overllap
             PPij = [PPij;PP]; 
        end
    end
 
        if  mean(PPij) >= (1-ProbOver)
             response = OOF;
        else
            response = inf; % -inf for case of maximization
        end
end
