# Supplementary material for: A data driven approach in less expensive robust transmitting coverage and power optimization
Source: Sci Rep. 2022 Oct 22;12:17725. doi: 10.1038/s41598-022-21490-z (PMC9588034; doi:10.1038/s41598-022-21490-z)
Supplement: Supplementary file 1 — Supplementary Information. [file 41598_2022_21490_MOESM1_ESM.zip › Supplementary Material/Opt_By_GWO.m]

clc
clear all
close all
%% Define parameters
NTrans = 2; % Number of transmitters
OFweight = 0; % The weight factor used overall function in [-2,+2]
Optimizer_repetitions = 10;
ProbOver = 0.5;  % the probability to control overllap in the constraint

% Constant parameters
Gr = 1; % receiver antenna gain
Lgain = 0.5; Ugain = 1.5; % Uncertainty -- Upper and lower threshold for antenna gain [0.5,1.5]
Sig_thr = 0.0000001; % Power signal threshold: 1*10^-7
Lam = 0.125; % carrier wavelength
delta = 10; % Grid resolution.
Ldes = 0; Udes = 120; % design ranges (meter) for both trnasmitters and receivers
Lpow = 0.5; Upow = 2.5; % The ranges for transmitter power 

Total_reciever_testpoints = gridsamp([Ldes+delta Ldes+delta;Udes-delta Udes-delta],Udes/delta); 
assignin('base','Total_reciever_testpoints',Total_reciever_testpoints);
Uncertainty_Scenarios = gridsamp([Lgain;Ugain],30)';% Outter array in crossed array design
assignin('base','Uncertainty_Scenarios',Uncertainty_Scenarios);

assignin('base','ProbOver',ProbOver);
assignin('base','NTrans',NTrans);
assignin('base','Sig_thr',Sig_thr);
assignin('base','Gr',Gr);
assignin('base','Lam',Lam);
assignin('base','Ldes',Ldes);
assignin('base','Udes',Udes);
assignin('base','delta',delta);
assignin('base','max_power',Upow);
assignin('base','OFweight',OFweight);
assignin('base','Final_Count_FuncEval',0);

%% Run optimizer for separate repetitions 
tic
    Inpop = 10;
    Maxiter = 20;
    nVar = 3*NTrans;
    A = ones(NTrans*2,1); B = ones(NTrans,1);
    AL = Ldes*A; AU = Udes*A; RangTrans = [AL,AU];
    BL = Lpow*B; BU = Upow*B; RangPow = [BL,BU];
    MinMaxRange = [RangTrans;RangPow];
    Lbo = MinMaxRange(:,1)';
    Ubo = MinMaxRange(:,2)';

    for rep = 1:Optimizer_repetitions
        clc; disp(['GWO-No.Rep:  ',num2str(rep)]); 
        [~,Optimizer_result] = GWO(Inpop,Maxiter,Lbo,Ubo,nVar,@ObjFunc_GWO);

        [True_MeanCoverage,True_StdCoverage, True_SNR] = True_Output(Optimizer_result);
        Optimal_Locations = Optimizer_result(1,(1:2*NTrans));
        Optimal_Powers = Optimizer_result(1,(2*NTrans+1:3*NTrans));
        Optimal_results = [round(sum(Optimal_Powers),3),round(True_MeanCoverage*100,3),round(True_StdCoverage*100,3),round(True_SNR,3)]; 
        Allrep_Optimal_results(rep,:)=Optimal_results;
    end   
        timeElaps_GWO = toc;
        timeElps = ones(Optimizer_repetitions,1)*(timeElaps_GWO/Optimizer_repetitions); 
        Final_Optimal_GWO = [Allrep_Optimal_results,timeElps]; 
    clc
res = 25050;len = 0.5 * res;hz = 280;sound( cos( hz*(5*pi*(0:len)/res) ), res);
% evalin('base','clearvars -except Final*')
disp('<<<< Function Runing for GWO is Completed >>>>'); 
open Final_Optimal_GWO
