# Supplementary material for: A data driven approach in less expensive robust transmitting coverage and power optimization
Source: Sci Rep. 2022 Oct 22;12:17725. doi: 10.1038/s41598-022-21490-z (PMC9588034; doi:10.1038/s41598-022-21490-z)
Supplement: Supplementary file 1 — Supplementary Information. [file 41598_2022_21490_MOESM1_ESM.zip › Supplementary Material/Opt_By_NSGA2.m]

clear all
close all
clc
global V M xl xu etac etam pop_size pm No_Func_Eval no_runs gen_max fname
%% Define parameters
NTrans = 5; % Number of transmitters
OFweight = 0; % The weight factor used overall function in [-2,+2]
Optimizer_repetitions = 5;
ProbOver = 0.5;  % the probability to control overllap in the constraint

% Constant parameters
Gr = 1; % receiver antenna gain
Lgain = 0.5; Ugain = 1.5; % Uncertainty -- Upper and lower threshold for antenna gain [0.5,1.5]
Sig_thr = 0.0000001; % Power signal threshold: 1*10^-7
Lam = 0.125; % carrier wavelength
delta = 10; % Grid resolution.
Ldes = 0; Udes = 120; % design ranges (meter) for both trnasmitters and receivers
Lpow = 0.5; Upow = 2.5; % The ranges for transmitter power

Total_reciever_testpoints = gridsamp([Ldes+delta Ldes+delta;Udes-delta Udes-delta],Udes/delta);
assignin('base','Total_reciever_testpoints',Total_reciever_testpoints);
Uncertainty_Scenarios = gridsamp([Lgain;Ugain],30)';% Outter array in crossed array design
assignin('base','Uncertainty_Scenarios',Uncertainty_Scenarios);

assignin('base','ProbOver',ProbOver);
assignin('base','NTrans',NTrans);
assignin('base','Sig_thr',Sig_thr);
assignin('base','Gr',Gr);
assignin('base','Lam',Lam);
assignin('base','Ldes',Ldes);
assignin('base','Udes',Udes);
assignin('base','delta',delta);
assignin('base','max_power',Upow);
assignin('base','OFweight',OFweight);
assignin('base','Final_Count_FuncEval',0);

nVar = 3*NTrans;
A = ones(NTrans*2,1); B = ones(NTrans,1);
AL = Ldes*A; AU = Udes*A; RangTrans = [AL,AU];
BL = Lpow*B; BU = Upow*B; RangPow = [BL,BU];
MinMaxRange = [RangTrans;RangPow];
Lbo = MinMaxRange(:,1)';
Ubo = MinMaxRange(:,2)';

%% NSGAII code starts
tic

% MAx number of generations - stopping criteria
fname='ObjFunc_NSGAII';      % Objective function and constraint evaluation
M = 2; %number of objectives
xl = Lbo;            % lower bound vector
xu = Ubo;            % upper bound vectorfor

pop_size = 8;           % Population size
no_runs  = 5;              % Number of runs
gen_max  = 4;
V=size(xl,2); % Number of design variables
etac = 10;                  % distribution index for crossover
etam = 100;                  % distribution index for mutation / mutation constant
No_Func_Eval = 0;
pm=1/V;                     % Mutation Probability

for rep = 1:Optimizer_repetitions
    clc; disp(['NSGAII-No.Rep:  ',num2str(rep)]);
    [Optimizer_result,Set_var,Set_Objfunc]= NSGAII();

    [True_MeanCoverage,True_StdCoverage, True_SNR] = True_Output(Optimizer_result);
    Optimal_Locations = Optimizer_result(1,(1:2*NTrans));
    Optimal_Powers = Optimizer_result(1,(2*NTrans+1:3*NTrans));
    Optimal_results = [round(sum(Optimal_Powers),3),round(True_MeanCoverage*100,3),round(True_StdCoverage*100,3),round(True_SNR,3)];
    Allrep_Optimal_results(rep,:)=Optimal_results;
end
timeElaps_NSGAII = toc;
timeElps = ones(Optimizer_repetitions,1)*(timeElaps_NSGAII/Optimizer_repetitions);
Final_Optimal_NSGAII = [Allrep_Optimal_results,timeElps];
clc
res = 25050;len = 0.5 * res;hz = 280;sound( cos( hz*(5*pi*(0:len)/res) ), res);
% evalin('base','clearvars -except Final*')
disp('<<<< Function Runing for NSGAII is Completed >>>>');
open Final_Optimal_NSGAII
%%%%%%%%%%%%%%%%%%%%%%%%%%%%%%%%%%%%%%%%%%%%%%%%%%%%%%%%%%%%%%%%%%%%%%%%%%%
%% Functions
function [Optimizer_result,Set_var,Set_Objfunc]= NSGAII()
        global V M xl xu etac etam pop_size pm No_Func_Eval no_runs gen_max fname

        Q=[];
        for run = 1:no_runs

            %% Initial population
            xl_temp=repmat(xl, pop_size,1);
            xu_temp=repmat(xu, pop_size,1);
            x = xl_temp+((xu_temp-xl_temp).*rand(pop_size,V));

            %% Evaluate objective function
            for i =1:pop_size
                [ff(i,:), err(i,:)] =feval(fname, x(i,:));           % Objective function evaulation
            end
            error_norm=normalisation(err);                      % Normalisation of the constraint violation
            population_init=[x ff error_norm];
            [population, front]=NDS_CD_cons(population_init);    % Non domination Sorting on initial population

            %% Generation Starts
            for gen_count=1:gen_max
                % selection (Parent Pt of 'N' pop size)
                parent_selected=tour_selection(population);                     % 10 Tournament selection
                %% Reproduction (Offspring Qt of 'N' pop size)
                child_offspring  = genetic_operator(parent_selected(:,1:V));    % SBX crossover and polynomial mutation

                for ii = 1:pop_size
                    [fff(ii,:), err(ii,:)]=feval(fname, child_offspring(ii,:));      % objective function evaluation for offspring
                end

                error_norm=normalisation(err);
                child_offspring=[child_offspring fff error_norm];

                %% INtermediate population (Rt= Pt U Qt of 2N size)
                population_inter=[population(:,1:V+M+1) ; child_offspring(:,1:V+M+1)];
                [population_inter_sorted, front]=NDS_CD_cons(population_inter);              % Non domination Sorting on offspring
                %% Replacement - N
                new_pop=replacement(population_inter_sorted, front);
                population=new_pop;
            end
            new_pop=sortrows(new_pop,V+1);
            paretoset(run).trial=new_pop(:,1:V+M+1);
            Q = [Q; paretoset(run).trial];                      % Combining Pareto solutions obtained in each run
        end

        %% Result and Pareto plot
        if run==1
            plot(new_pop(:,V+1),new_pop(:,V+2),'*')
        else
            [pareto_filter, front]=NDS_CD_cons(Q);               % Applying non domination sorting on the combined Pareto solution set
            rank1_index=find(pareto_filter(:,V+M+2)==1);        % Filtering the best solutions of rank 1 Pareto
            pareto_rank1=pareto_filter(rank1_index,1:V+M);
%             plot(pareto_rank1(:,V+1),pareto_rank1(:,V+2),'*')   % Final Pareto plot
        end

            sum_objs_pareto= sum(pareto_rank1(:,V+1:V+M),2);
            pareto_rank =  [pareto_rank1,sum_objs_pareto];
            pareto_rank2 = sortrows(pareto_rank,V+M+1); 
        Set_var     =  pareto_rank2(:,1:V);
        Set_Objfunc =  pareto_rank2(:,V+1:V+M);

            rank_same = round(size(pareto_rank2,2)/2);
            Optimizer_result = Set_var(rank_same,:);
    end

function child_offspring  = genetic_operator(parent_selected)
global V xl xu etac
%% Description
% 1. Crossover followed by mutation
% 2. Input is in 'parent_selected' matrix of size [pop_size,V].
% 3. Output is also of same size in 'child_offspring'.

%% Reference
% Deb & samir agrawal,"A Niched-Penalty Approach for Constraint Handling in Genetic Algorithms".
%% SBX cross over operation incorporating boundary constraint
[N] = size(parent_selected,1);
xl1=xl';
xu1=xu';
rc=randperm(N);
for i=1:(N/2)
    parent1=parent_selected((rc(2*i-1)),:);
    parent2=parent_selected((rc(2*i)),:);
    if (isequal(parent1,parent2))==1 & rand(1)>0.5
        child1=parent1;
        child2=parent2;
    else
        for j = 1: V
            if parent1(j)<parent2(j)
                beta(j)= 1 + (2/(parent2(j)-parent1(j)))*(min((parent1(j)-xl1(j)),(xu1(j)-parent2(j))));
            else
                beta(j)= 1 + (2/(parent1(j)-parent2(j)))*(min((parent2(j)-xl1(j)),(xu1(j)-parent1(j))));
            end
        end
        u=rand(1,V);
        alpha=2-beta.^-(etac+1);
        betaq=(u<=(1./alpha)).*(u.*alpha).^(1/(etac+1))+(u>(1./alpha)).*(1./(2 - u.*alpha)).^(1/(etac+1));
        child1=0.5*(((1 + betaq).*parent1) + (1 - betaq).*parent2);
        child2=0.5*(((1 - betaq).*parent1) + (1 + betaq).*parent2);
    end
    child_offspring((rc(2*i-1)),:)=poly_mutation(child1);           % polynomial mutation
    child_offspring((rc(2*i)),:)=poly_mutation(child2);             % polynomial mutation
end
end

function [chromosome_NDS_CD, front] = NDS_CD_cons(population)
%% Description
% 1. This function is to perform Deb's fast elitist non-domination sorting and crowding distance assignment.
% 2. Input is in the variable 'population' with size: [size(popuation), V+M+1]
% 3. This function returns 'chromosome_NDS_CD' with size [size(population),V+M+3]
% 4. A flag 'problem_type' is used to identify whether the population is fully feasible (problem_type=0) or fully infeasible (problem_type=1)
%    or partly feasible (problem_type=0.5).

%% Reference:
%Kalyanmoy Deb, Amrit Pratap, Sameer Agarwal, and T. Meyarivan, " A Fast and Elitist Multiobjective Genetic Algorithm: NSGA-II",
%IEEE TRANSACTIONS ON EVOLUTIONARY COMPUTATION, VOL. 6, No. 2, APRIL 2002.


%% function begins
global V M problem_type

%% Initialising structures and variables
chromosome_NDS_CD1=[];
infpop=[];
front.fr=[];
struct.sp=[];
rank=1;


%% Segregating feasible and infeasible solutions

if all(population(:,V+M+1)==0)
    problem_type=0;
    chromosome=population(:,1:V+M);                         % All Feasible chromosomes;
    pop_size1=size(chromosome,1);
elseif all(population(:,V+M+1)~=0)
    problem_type=1;
    pop_size1=0;
    infchromosome=population;                               % All InFeasible chromosomes;
else
    problem_type=0.5;
    feas_index=find(population(:,V+M+1)==0);
    chromosome=population(feas_index,1:V+M);                % Feasible chromosomes;
    pop_size1=size(chromosome,1);
    infeas_index=find(population(:,V+M+1)~=0);
    infchromosome=population(infeas_index,1:V+M+1);         % infeasible chromosomes;
end

%% Handling feasible solutions
if problem_type==0 | problem_type==0.5
    pop_size1 = size(chromosome,1);
    f1 = chromosome(:,V+1);   % objective function values
    f2 = chromosome(:,V+2);
    %Non- Domination Sorting
    % First front
    for p=1:pop_size1
        struct(p).sp=find(((f1(p)-f1)<0 &(f2(p)-f2)<0) | ((f2(p)-f2)==0 &(f1(p)-f1)<0) | ((f1(p)-f1)==0 &(f2(p)-f2)<0));
        n(p)=length(find(((f1(p)-f1)>0 &(f2(p)-f2)>0) | ((f2(p)-f2)==0 &(f1(p)-f1)>0) | ((f1(p)-f1)==0 &(f2(p)-f2)>0)));
    end

    front(1).fr=find(n==0);
    % Creating subsequent fronts
    while (~isempty(front(rank).fr))
        front_indiv=front(rank).fr;
        n(front_indiv)=inf;
        chromosome(front_indiv,V+M+1)=rank;
        rank=rank+1;
        front(rank).fr=[];
        for i = 1:length(front_indiv)
            temp=struct(front_indiv(i)).sp;
            n(temp)=n(temp)-1;
        end
        q=find(n==0);
        front(rank).fr=[front(rank).fr q];

    end
    chromosome_sorted=sortrows(chromosome,V+M+1);    % Ranked population

    %Crowding distance Assignment
    rowsindex=1;
    for i = 1:length(front)-1
        l_f=length(front(i).fr);

        if l_f > 2

            sorted_indf1=[];
            sorted_indf2=[];
            sortedf1=[];
            sortedf2=[];
            % sorting based on f1 and f2;
            [sortedf1 sorted_indf1]=sortrows(chromosome_sorted(rowsindex:(rowsindex+l_f-1),V+1));
            [sortedf2 sorted_indf2]=sortrows(chromosome_sorted(rowsindex:(rowsindex+l_f-1),V+2));

            f1min=chromosome_sorted(sorted_indf1(1)+rowsindex-1,V+1);
            f1max=chromosome_sorted(sorted_indf1(end)+rowsindex-1,V+1);

            chromosome_sorted(sorted_indf1(1)+rowsindex-1,V+M+2)=inf;
            chromosome_sorted(sorted_indf1(end)+rowsindex-1,V+M+2)=inf;

            f2min=chromosome_sorted(sorted_indf2(1)+rowsindex-1,V+2);
            f2max=chromosome_sorted(sorted_indf2(end)+rowsindex-1,V+2);

            chromosome_sorted(sorted_indf2(1)+rowsindex-1,V+M+3)=inf;
            chromosome_sorted(sorted_indf2(end)+rowsindex-1,V+M+3)=inf;

            for j = 2:length(front(i).fr)-1
                if  (f1max - f1min == 0) | (f2max - f2min == 0)
                    chromosome_sorted(sorted_indf1(j)+rowsindex-1,V+M+2)=inf;
                    chromosome_sorted(sorted_indf2(j)+rowsindex-1,V+M+3)=inf;
                else
                    chromosome_sorted(sorted_indf1(j)+rowsindex-1,V+M+2)=(chromosome_sorted(sorted_indf1(j+1)+rowsindex-1,V+1)-chromosome_sorted(sorted_indf1(j-1)+rowsindex-1,V+1))/(f1max-f1min);
                    chromosome_sorted(sorted_indf2(j)+rowsindex-1,V+M+3)=(chromosome_sorted(sorted_indf2(j+1)+rowsindex-1,V+2)-chromosome_sorted(sorted_indf2(j-1)+rowsindex-1,V+2))/(f2max-f2min);
                end
            end

        else
            chromosome_sorted(rowsindex:(rowsindex+l_f-1),V+M+2:V+M+3)=inf;
        end
        rowsindex = rowsindex + l_f;
    end
    chromosome_sorted(:,V+M+4) = sum(chromosome_sorted(:,V+M+2:V+M+3),2);
    chromosome_NDS_CD1 = [chromosome_sorted(:,1:V+M) zeros(pop_size1,1) chromosome_sorted(:,V+M+1) chromosome_sorted(:,V+M+4)]; % Final Output Variable
end

%% Handling infeasible solutions
if problem_type==1 | problem_type==0.5
    infpop=sortrows(infchromosome,V+M+1);
    infpop=[infpop(:,1:V+M+1) (rank:rank-1+size(infpop,1))' inf*(ones(size(infpop,1),1))];
    for kk = (size(front,2)):(size(front,2))+(length(infchromosome))-1;
        front(kk).fr= pop_size1+1;
    end
end
chromosome_NDS_CD = [chromosome_NDS_CD1;infpop];
end

function err_norm  = normalisation(error_pop)

%% Description
% 1. This function normalises the constraint violation of various individuals, since the range of
%    constraint violation of every chromosome is not uniform.
% 2. Input is in the matrix error_pop with size [pop_size, number of constraints].
% 3. Output is a normalised vector, err_norm of size [pop_size,1]

%% Error Nomalisation
[N,nc]=size(error_pop);
con_max=0.001+max(error_pop);
con_maxx=repmat(con_max,N,1);
cc=error_pop./con_maxx;
err_norm=sum(cc,2);                % finally sum up all violations
end

function mutated_child = poly_mutation(y)
global V xl xu etam pm

%% Description
% 1. Input is the crossovered child of size (1,V) in the vector 'y' from 'genetic_operator.m'.
% 2. Output is in the vector 'mutated_child' of size (1,V).
%% Polynomial mutation including boundary constraint
del=min((y-xl),(xu-y))./(xu-xl);
t=rand(1,V);
loc_mut=t<pm;
u=rand(1,V);
delq=(u<=0.5).*((((2*u)+((1-2*u).*((1-del).^(etam+1)))).^(1/(etam+1)))-1)+(u>0.5).*(1-((2*(1-u))+(2*(u-0.5).*((1-del).^(etam+1)))).^(1/(etam+1)));
c=y+delq.*loc_mut.*(xu-xl);
mutated_child=c;
end

function new_pop=replacement(population_inter_sorted, front)
global pop_size
%% Description
% The next generation population is formed by appending each front subsequently until the
% population size exceeds the current population size. If When adding all the individuals
% of any front, the population exceeds the population size, then the required number of
% remaining individuals alone are selected from that particular front based
% on crowding distance.
%% code starts
index=0;
ii=1;
while index < pop_size
    l_f=length(front(ii).fr);
    if index+l_f < pop_size
        new_pop(index+1:index+l_f,:)= population_inter_sorted(index+1:index+l_f,:);
        index=index+l_f;
    else
        temp1=population_inter_sorted(index+1:index+l_f,:);
        temp2=sortrows(temp1,size(temp1,2));
        new_pop(index+1:pop_size,:)= temp2(l_f-(pop_size-index)+1:l_f,:);
        index=index+l_f;
    end
    ii=ii+1;
end
end

function [parent_selected] = tour_selection(pool)
%% Description

% 1. Parents are selected from the population pool for reproduction by using binary tournament selection
%    based on the rank and crowding distance.
% 2. An individual is selected if the rank is lesser than the other or if
%    crowding distance is greater than the other.
% 3. Input and output are of same size [pop_size, V+M+3].


%% Binary Tournament Selection
[pop_size, distance]=size(pool);
rank=distance-1;
candidate=[randperm(pop_size);randperm(pop_size)]';

for i = 1: pop_size
    parent=candidate(i,:);                                  % Two parents indexes are randomly selected
    if pool(parent(1),rank)~=pool(parent(2),rank)              % For parents with different ranks
        if pool(parent(1),rank)<pool(parent(2),rank)            % Checking the rank of two individuals
            mincandidate=pool(parent(1),:);
        elseif pool(parent(1),rank)>pool(parent(2),rank)
            mincandidate=pool(parent(2),:);
        end
        parent_selected(i,:)=mincandidate;                          % Minimum rank individual is selected finally
    else                                                       % for parents with same ranks
        if pool(parent(1),distance)>pool(parent(2),distance)    % Checking the distance of two parents
            maxcandidate=pool(parent(1),:);
        elseif pool(parent(1),distance)< pool(parent(2),distance)
            maxcandidate=pool(parent(2),:);
        else
            temp=randperm(2);
            maxcandidate=pool(parent(temp(1)),:);
        end
        parent_selected(i,:)=maxcandidate;                          % Maximum distance individual is selected finally
    end
end
end
