# Supplementary material for: A data driven approach in less expensive robust transmitting coverage and power optimization
Source: Sci Rep. 2022 Oct 22;12:17725. doi: 10.1038/s41598-022-21490-z (PMC9588034; doi:10.1038/s41598-022-21490-z)
Supplement: Supplementary file 1 — Supplementary Information. [file 41598_2022_21490_MOESM1_ESM.zip › Supplementary Material/Opt_By_Proposed.m]

clc
clear
close all
%% Define parameters
NTrans = 2; % Number of transmitters
OFweight = 0; % The weight factor used overall function in [-2,+2]
Optimizer_repetitions = 10;
ProbOver = 0.5;  % the probability to control overllap in the constraint

% Constant parameters
Gr = 1; % receiver antenna gain
Lgain = 0.5; Ugain = 1.5; % Uncertainty -- Upper and lower threshold for antenna gain [0.5,1.5]
Sig_thr = 0.0000001; % Power signal threshold: 1*10^-7
Lam = 0.125; % carrier wavelength
delta = 10; % Grid resolution.
Ldes = 0; Udes = 120; % design ranges (meter) for both trnasmitters and receivers
Lpow = 0.5; Upow = 2.5; % The ranges for transmitter power

assignin('base','ProbOver',ProbOver);
assignin('base','NTrans',NTrans);
assignin('base','Sig_thr',Sig_thr);
assignin('base','Gr',Gr);
assignin('base','Lam',Lam);
assignin('base','Ldes',Ldes);
assignin('base','Udes',Udes);
assignin('base','delta',delta);
assignin('base','max_power',Upow);
assignin('base','OFweight',OFweight);

tic
%% Design of Experiments (Crossed array design for one transmitter & reciever crossed by uncertainty scenarios)
dij_max = sqrt((Ldes-Udes)^2+(Ldes-Udes)^2);
Train = gridsamp([0.0000000001 Lpow;dij_max Upow],15);% DOE for constructing surrogate with X sample points
Uncertainty_Scenarios = gridsamp([Lgain;Ugain],30)';% Outter array in crossed array design
assignin('base','Uncertainty_Scenarios',Uncertainty_Scenarios);
Train_power = gridsamp([Lpow;Upow],200);
Total_reciever_testpoints = gridsamp([Ldes+delta Ldes+delta;Udes-delta Udes-delta],Udes/delta); 
assignin('base','Total_reciever_testpoints',Total_reciever_testpoints);
%% Compute the true model outputs for Crossed array design
[l,~]=size(Train);
[~,mm]=size(Uncertainty_Scenarios);

for i = 1:l
        dtr = Train(i,1);
        Pt  = Train(i,2); 

    for j=1:mm
        Gt = Uncertainty_Scenarios(1,j); % Signal threshold for receiver
        % compute signal coverage
        SCtr = (Pt*Gt*Gr*Lam^2)/(16*pi^2*dtr^2);

           if SCtr>=Sig_thr
              NSCtr = 1;
           else
              NSCtr =0;
           end       
        
        TNSCtr(:,j)=NSCtr;

    end
    SC_mean(i,:)= mean(TNSCtr);
    SC_std(i,:)= std(TNSCtr);
end

% Compute crossed DOE for power over uncertainty
[SS,~]=size(Train_power);
for i = 1:SS   
    Pt = Train_power(i,1); 
    for j=1:mm
        Gt = Uncertainty_Scenarios(1,j); % Signal threshold for receiver
        Dmax =(((Pt/Sig_thr)^0.5)*(Lam/(4*pi))*(Gt*Gr)^0.5) ;% the maximum operating range for transmitter with smallest power and higest signal 
        DmaxRepeat(:,j)= Dmax;
    end   
    Dmax_mean(i,:) = mean(DmaxRepeat) ;
    Dmax_std(i,:) = std(DmaxRepeat) ;
end
%% Construct surrogates
[KR_mean] = dacefit(Train,SC_mean,@regpoly0,@corrgauss,0.1);
assignin('base','KR_mean',KR_mean);
[KR_std] = dacefit(Train,SC_std,@regpoly0,@corrgauss,0.1);
assignin('base','KR_std',KR_std);

[KR_Dmax_mean] = dacefit(Train_power,Dmax_mean,@regpoly0,@corrgauss,0.1);
assignin('base','KR_Dmax_mean',KR_Dmax_mean);
[KR_Dmax_std] = dacefit(Train_power,Dmax_std,@regpoly0,@corrgauss,0.1);
assignin('base','KR_Dmax_std',KR_Dmax_std);

%% Run optimizer for r separate repetitions 
    Inpop = 15;
    Maxiter = 30;
    nVar = 3*NTrans;
    A = ones(NTrans*2,1); B = ones(NTrans,1);
    AL = Ldes*A; AU = Udes*A; RangTrans = [AL,AU];
    BL = Lpow*B; BU = Upow*B; RangPow = [BL,BU];
    MinMaxRange = [RangTrans;RangPow];
    Lbo = MinMaxRange(:,1)';
    Ubo = MinMaxRange(:,2)';

    for rep = 1:Optimizer_repetitions
        clc; disp(['Proposed-No.Rep:  ',num2str(rep)]); 
        [~,Optimizer_result] = GWO(Inpop,Maxiter,Lbo,Ubo,nVar,@ObjFunc_Proposed);
        [True_MeanCoverage,True_StdCoverage, True_SNR] = True_Output(Optimizer_result);
        Optimal_Locations = Optimizer_result(1,(1:2*NTrans));
        Optimal_Powers = Optimizer_result(1,(2*NTrans+1:3*NTrans));
        Optimal_results = [round(sum(Optimal_Powers),3),round(True_MeanCoverage*100,3),round(True_StdCoverage*100,3),round(True_SNR,3)]; 
        Allrep_Optimal_results(rep,:) = Optimal_results;
    end
        timeElaps_Proposed = toc;
        timeElps = ones(Optimizer_repetitions,1)*(timeElaps_Proposed/Optimizer_repetitions); 
        Final_Optimal_Proposed = [Allrep_Optimal_results,timeElps]; 
        
clc
res = 25050;len = 0.5 * res;hz = 280;sound( cos( hz*(5*pi*(0:len)/res) ), res);
evalin('base','clearvars -except Final*')
disp('<<<< Function Runing for proposed approach is Completed >>>>'); 
open Final_Optimal_Proposed
