# Supplementary material for: A data driven approach in less expensive robust transmitting coverage and power optimization
Source: Sci Rep. 2022 Oct 22;12:17725. doi: 10.1038/s41598-022-21490-z (PMC9588034; doi:10.1038/s41598-022-21490-z)
Supplement: Supplementary file 1 — Supplementary Information. [file 41598_2022_21490_MOESM1_ESM.zip › Supplementary Material/True_Output.m]

function [True_Mean_Coverage,True_Std_Coverage,True_SNR]= True_Output(XX)

NTrans = evalin('base','NTrans');
Total_reciever_testpoints = evalin('base','Total_reciever_testpoints');
Sig_thr = evalin('base','Sig_thr');
Gr = evalin('base','Gr');
Lam = evalin('base','Lam');
Uncertainty_Scenarios = evalin('base','Uncertainty_Scenarios');

%% Design matrxi of variables
    L=0;
    for i = 1:2:2*NTrans
        Xt = XX(1,i); 
        Yt = XX(1,i+1);
        L=L+1;
        Pt = XX(1,L+2*NTrans);
        
        Mat(L,1) = Xt;
        Mat(L,2) = Yt;
        Mat(L,3) = Pt;
    end
   
%% Compute overal fitness function
[~,mm]=size(Uncertainty_Scenarios);

[Rr,~] = size(Total_reciever_testpoints);
 
    for m=1:mm
        Gt = Uncertainty_Scenarios(1,m); % Signal threshold for receiver  
        for r=1:Rr
            Xr = Total_reciever_testpoints(r,1);
            Yr = Total_reciever_testpoints(r,2);
            for t=1:NTrans
                Xt = Mat(t,1);
                Yt = Mat(t,2);        
                Pt = Mat(t,3);
                
                dtr = sqrt((Xt-Xr)^2+(Yt-Yr)^2);
                SCtr = (Pt*Gt*Gr*Lam^2)/(16*pi^2*dtr^2);
                TotCove(t,:)= SCtr;
            end        
            if sum(TotCove) >= Sig_thr
               cov = 1;
            else
               cov =0;
            end
            
          Al_TotCov(r,:) = cov;          
        end  
        
        testAL_Rece(:,m) = Al_TotCov;
        TMA_TotCov(:,m)= mean(Al_TotCov,'all');
    end
 
    True_Mean_Coverage = mean(TMA_TotCov,'all'); % mean of signal coverage
    True_Std_Coverage = std(TMA_TotCov); % std of signal coverage 
    True_SNR = -10*log10((1/(True_Mean_Coverage))^2 + 3*(True_Std_Coverage)^2);
end
